# Supplementary material for: Impact of age, sex, and thyroid autoimmunity on the association between selenium intake and type 2 diabetes mellitus
Source: BMC Public Health. 2024 Mar 8;24:743. doi: 10.1186/s12889-024-18225-2 (PMC10921729; doi:10.1186/s12889-024-18225-2)
Supplement: Supplementary file 1 — Supplementary Material 1. [file 12889_2024_18225_MOESM1_ESM.xlsx]

## Sheet: Sheet1
Table S1 Baseline characteristic of participants
Covariates	Total	T2DM		P-value
		No	Yes
N	2327	1827	500
Age (years), Mean ± SD	50.81 ± 17.75	47.82 ± 17.60	61.74 ± 13.50	<0.001
Sex, n (%)				0.006
Male	1140 (48.99%)	868 (47.51%)	272 (54.40%)
Female	1187 (51.01%)	959 (52.49%)	228 (45.60%)
Race/Ethnicity, n (%)				0.004
Non-Hispanic White	1112 (47.79%)	888 (48.60%)	224 (44.80%)
Non-Hispanic Black	451 (19.38%)	326 (17.84%)	125 (25.00%)
Mexican American	353 (15.17%)	287 (15.71%)	66 (13.20%)
Other Race	411 (17.66%)	326 (17.84%)	85 (17.00%)
Education Level, n (%)				<0.001
Less than high school	635 (27.29%)	460 (25.18%)	175 (35.00%)
High school	536 (23.03%)	411 (22.50%)	125 (25.00%)
More than high school	1156 (49.68%)	956 (52.33%)	200 (40.00%)
BMI (kg/m2), Mean ± SD	28.77 ± 6.43	27.87 ± 5.92	32.08 ± 7.12	<0.001
WC (cm), Mean ± SD	98.98 ± 15.61	96.26 ± 14.63	108.93 ± 15.07	<0.001
25OHD(D2+D3) (nmol/L), Mean ± SD	62.91 ± 25.37	63.95 ± 25.83	59.14 ± 23.23	<0.001
HDL-Cholesterol (mg/dL), Mean ± SD	53.56 ± 15.04	54.76 ± 15.29	49.17 ± 13.17	<0.001
LDL-Cholesterol (mg/dL), Mean ± SD	116.59 ± 35.87	118.79 ± 35.07	108.56 ± 37.59	<0.001
Triglyceride (mg/dL), Mean ± SD	125.67 ± 66.36	118.56 ± 63.08	151.64 ± 71.46	<0.001
Total Cholesterol (mg/dL), Mean ± SD	195.30 ± 40.89	197.27 ± 40.15	188.07 ± 42.77	<0.001
Dietary intake, Mean ± SD
Energy (kcal)	3975.78 ± 1602.52	4079.85 ± 1624.31	3595.51 ± 1459.90	<0.001
Fiber (gm)	32.79 ± 17.47	33.26 ± 17.60	31.09 ± 16.90	0.006
Total fat (gm)	147.65 ± 72.39	150.04 ± 73.15	138.93 ± 68.91	<0.001
Vitamin D(D2 + D3) (mcg)	8.98 ± 8.45	9.01 ± 8.54	8.86 ± 8.10	0.504
Magnesium (mg)	565.78 ± 234.40	577.28 ± 238.38	523.74 ± 214.27	<0.001
Iron (mg)	29.41 ± 14.68	29.83 ± 14.82	27.86 ± 14.05	0.002
Zinc (mg)	22.15 ± 11.65	22.47 ± 11.99	20.95 ± 10.27	0.018
Copper (mg)	2.48 ± 1.21	2.53 ± 1.26	2.31 ± 0.96	<0.001
Selenium (μg)	215.56 ± 98.69	218.39 ± 100.80	205.24 ± 89.91	0.012
Alpha-carotene (mcg)	363.82 ± 870.92	363.91 ± 824.16	363.50 ± 1024.73	0.716
Beta-carotene (mcg)	1754.65 ± 2677.55	1734.21 ± 2532.56	1829.33 ± 3152.89	0.512
Vitamin C (mg)	86.11 ± 75.63	85.98 ± 75.35	86.59 ± 76.71	0.717
Vitamin E (mg)	6.63 ± 4.13	6.60 ± 4.10	6.74 ± 4.22	0.409
Smoking status, n (%)				<0.001
Never	1245 (53.50%)	1009 (55.23%)	236 (47.20%)
Former	601 (25.83%)	421 (23.04%)	180 (36.00%)
Now	481 (20.67%)	397 (21.73%)	84 (16.80%)
Hypertension, n (%)				<0.001
No	1357 (58.32%)	1209 (66.17%)	148 (29.60%)
Yes	970 (41.68%)	618 (33.83%)	352 (70.40%)
CVD, n (%)				<0.001
No	2065 (88.74%)	1687 (92.34%)	378 (75.60%)
Yes	262 (11.26%)	140 (7.66%)	122 (24.40%)
Thyroid autoimmunity, n (%)				0.039
Negative	1972 (84.74%)	1563 (85.55%)	409 (81.80%)
Positive	355 (15.26%)	264 (14.45%)	91 (18.20%)
BMI: Body Mass Index, WC: Waist Circumference, CVD: Cardiovascular disease.
