# Supplementary material for: Impact of age, sex, and thyroid autoimmunity on the association between selenium intake and type 2 diabetes mellitus
Source: BMC Public Health. 2024 Mar 8;24:743. doi: 10.1186/s12889-024-18225-2 (PMC10921729; doi:10.1186/s12889-024-18225-2)
Supplement: Supplementary file 2 — Supplementary Material 2. [file 12889_2024_18225_MOESM2_ESM.xlsx]

## Sheet: Sheet1
Table S2 Association of dietary Se intake and T2DM
Exposure	OR (95% CI) p value
Selenium intake (log2-transformed)	1.75 (0.99, 3.09) 0.0548
Q1 (2.46-6.18)	1.00 (Reference)
Q2 (6.18-6.65)	0.77 (0.53, 1.12) 0.1733
Q3 (6.65-7.06)	1.14 (0.71, 1.81) 0.5953
Q4 (7.06-8.67)	0.86 (0.41, 1.81) 0.6873
p for trend	0.7997
Age, sex, race/ethnicity, education level, BMI, WC, 25OHD(D2+D3), HDL-Cholesterol, LDL-cholesterol, triglyceride, total cholesterol, energy, fiber, total fat, vitamin D(D2 + D3), magnesium, iron, zinc, copper, smoking status, hypertension, CVD, thyroid autoimmunity, alpha-carotene, beta-carotene, vitamin C, vitamin E were adjusted.
