# Supplementary material for: Impact of age, sex, and thyroid autoimmunity on the association between selenium intake and type 2 diabetes mellitus
Source: BMC Public Health. 2024 Mar 8;24:743. doi: 10.1186/s12889-024-18225-2 (PMC10921729; doi:10.1186/s12889-024-18225-2)
Supplement: Supplementary file 3 — Supplementary Material 3. [file 12889_2024_18225_MOESM3_ESM.xlsx]

## Sheet: Sheet1
Table S3 Association of dietary Se intake and T2DM stratified by sex, age, and thyroid autoimmunity
Exposure	N	OR (95% CI) p value
Selenium intake (log2-transformed)	2327	1.75 (0.99, 3.09) 0.0548
Stratified by age
<65 years	1709	3.24 (1.37, 7.67) 0.0075
≥65 years	618	0.74 (0.28, 1.93) 0.5398
Stratified by sex
male	1140	1.79 (0.78, 4.10) 0.1687
female	1187	2.90 (0.98, 8.62) 0.0550
Stratified by thyroid autoimmunity
negative	1972	1.99 (1.03, 3.84) 0.0416
positive	355	0.88 (0.24, 3.29) 0.8516
Adjusted for age, sex, race/ethnicity, education level, BMI, WC, 25OHD(D2+D3), HDL-Cholesterol, LDL-cholesterol, triglyceride, total cholesterol, energy, fiber, total fat, vitamin D(D2 + D3), magnesium, iron, zinc, copper, smoking status, hypertension, CVD, thyroid autoimmunity, alpha-carotene, beta-carotene, vitamin C, vitamin E except the stratification .
